# Supplementary material for: Molecular drivers of resistance to sulbactam-durlobactam in contemporary clinical isolates of Acinetobacter baumannii
Source: Antimicrob Agents Chemother. 2023 Oct 16;67(11):e00665-23. doi: 10.1128/aac.00665-23 (PMC10648852; doi:10.1128/aac.00665-23)
Supplement: Supplemental Tables S1 to S3 — Excel sheet with supplemental tables S1 to S3, each in a separate tab. [file aac.00665-23-s0002.xlsx]

## Sheet: Supplemental Table S1
78 ABC Isolates from 2016-2021 with SUL-DUR MIC > 4 µg/mL							MIC (µg/mL)
ARC ID	IHMA Isolate ID	Organism	Country	Site Id	Infection Source	Year	SUL-DUR	SUL	AMK	FEP	CIP	CST	IPM	MEM	MIN	TIG
ARC6653	1308777	A. baumannii	Vietnam	19296	RTI	2016	16	>64	>64	>16	>4	0.5	64	>64	16	1
ARC6647	1386786	A. baumannii	Argentina	17454	RTI	2016	32	>64	>64	>16	>4	0.5	>64	>64	1	0.12
ARC6648	1407634	A. baumannii	Spain	6607	RTI	2016	8	64	4	>16	>4	≤0.25	>64	>64	1	1
ARC6644	1420327	A. baumannii	Mexico	14123	UTI	2016	32	64	>64	>16	>4	≤0.25	16	64	8	1
ARC6645	1435703	A. baumannii	France	15857	UTI	2016	32	>64	2	>16	>4	≤0.25	>64	>64	0.5	0.25
ARC6650	1457337	A. baumannii	Argentina	6505	RTI	2016	16	64	16	>16	>4	0.5	32	64	4	1
ARC6652	1465642	A. baumannii	Belgium	17867	RTI	2016	64	>64	4	>16	>4	≤0.25	64	>64	≤0.12	0.25
ARC6646	1484127	A. baumannii	United States	3333	RTI	2016	8	>64	>64	>16	>4	0.5	64	64	8	1
ARC6802	1557073	A. baumannii	Spain	14013	UTI	2017	32	>64	>64	>16	>4	≤0.25	64	64	>16	1
ARC6808	1557168	A. baumannii	Spain	15670	RTI	2017	8	16	2	>16	>4	≤0.25	64	64	16	1
ARC6800	1557526	A. baumannii	Turkey	19696	RTI	2017	8	64	>64	>16	>4	>8	64	64	2	1
ARC6805	1558650	A. baumannii	United States	3333	RTI	2017	8	64	>64	>16	>4	≤0.25	32	64	8	1
ARC6937	1562926	A. baumannii	Spain	14013	UTI	2017	64	>64	64	>16	>4	0.5	64	64	>16	1
ARC6799	1562935	A. baumannii	Spain	14013	UTI	2017	64	>64	64	>16	>4	0.5	64	64	>16	1
ARC6803	1589408	A. baumannii	Belgium	6673	UTI	2017	64	>64	4	>16	>4	≤0.25	64	>64	≤0.12	1
ARC6823	1620872	A. baumannii	Greece	19569	SSSI	2017	8	32	>64	>16	>4	1	64	>64	8	1
ARC6824	1625487	A. baumannii	Argentina	6505	BSI	2017	8	64	64	>16	>4	1	64	>64	2	0.5
ARC6822	1637626	A. baumannii	Guatemala	17546	RTI	2017	8	>64	8	16	0.25	0.5	64	>64	0.25	0.25
ARC6820	1647876	A. baumannii	Argentina	17454	RTI	2017	8	>64	4	>16	>4	≤0.25	64	64	4	0.5
ARC6801	1662094	A. baumannii	Thailand	6665	RTI	2017	32	64	32	>16	>4	≤0.25	>64	>64	0.5	1
ARC6818	1683261	A. baumannii	Thailand	6665	RTI	2017	64	64	2	>16	>4	≤0.25	>64	>64	≤0.12	0.25
ARC6819	1683267	A. baumannii	Thailand	6665	RTI	2017	64	>64	>64	>16	>4	1	>64	>64	8	2
ARC6814	1699512	A. baumannii	Guatemala	17546	RTI	2017	64	>64	>64	>16	>4	0.5	>64	>64	4	1
ARC6815	1699513	A. baumannii	Guatemala	17546	RTI	2017	>64	>64	64	>16	>4	0.5	>64	>64	0.25	0.5
ARC6821	1699517	A. baumannii	Guatemala	17546	RTI	2017	32	>64	2	16	0.25	0.5	>64	>64	≤0.12	0.25
ARC6816	1699521	A. baumannii	Guatemala	17546	RTI	2017	64	>64	>64	>16	>4	0.5	>64	>64	8	2
ARC6817	1699523	A. baumannii	Guatemala	17546	RTI	2017	32	>64	16	>16	0.5	0.5	>64	>64	≤0.12	0.5
ARC6809	1699528	A. baumannii	Guatemala	17546	RTI	2017	32	>64	32	>16	0.5	0.5	>64	>64	≤0.12	0.5
ARC6812	1699530	A. baumannii	Guatemala	17546	RTI	2017	32	>64	4	16	0.5	0.5	64	>64	0.25	0.5
ARC6813	1699543	A. baumannii	Guatemala	17546	UTI	2017	32	>64	32	16	0.5	≤0.25	>64	>64	0.25	0.25
ARC6810	1699548	A. baumannii	Guatemala	17546	RTI	2017	8	>64	>64	>16	>4	0.5	>64	>64	1	1
ARC6951	1776233	A. pittii	Philippines	19583	RTI	2018	32	>64	32	>16	2	≤0.25	>64	>64	0.25	0.25
ARC6950	1820064	A. baumannii	Israel	17298	RTI	2018	32	64	>64	>16	>4	0.5	>64	>64	2	0.5
ARC6955	1825425	A. baumannii	United States	2334	RTI	2018	8	16	64	8	>4	0.5	64	64	2	0.5
ARC6954	1838192	A. baumannii	Guatemala	17860	SSSI	2018	16	>64	16	16	0.25	0.5	>64	>64	0.5	0.5
ARC6949	1898982	A. pittii	Romania	24323	RTI	2018	32	64	>64	>16	>4	0.5	>64	>64	0.5	0.5
ARC6952	1899008	A. pittii	Romania	24323	RTI	2018	16	>64	>64	>16	>4	1	>64	>64	1	1
ARC6953	1909827	A. baumannii	Turkey	19696	IAI	2018	16	64	8	>16	>4	0.5	64	>64	0.5	0.5
ARC7013	1962831	A. baumannii	Argentina	6505	RTI	2019	32	>64	>64	>16	>4	0.5	>64	>64	1	0.12
ARC7021	1966347	A. baumannii	Guatemala	17546	RTI	2019	8	>64	64	>16	>4	1	64	>64	0.25	0.5
ARC7025	2002121	A. baumannii	Spain	15670	RTI	2019	8	32	2	>16	>4	0.5	64	64	8	1
ARC7008	2009813	A. baumannii	Thailand	6665	BSI	2019	>64	>64	>64	>16	>4	0.5	>64	>64	4	1
ARC7012	2010001	A. baumannii	Thailand	6665	RTI	2019	64	>64	>64	>16	>4	1	>64	>64	2	1
ARC7010	2043398	A. baumannii	United States	2727	RTI	2019	>64	>64	>64	>16	>4	0.5	>64	>64	1	1
ARC7009	2043611	A. baumannii	United States	2727	UTI	2019	>64	>64	>64	>16	>4	0.5	>64	>64	2	1
ARC7022	2045319	A. baumannii	Guatemala	17860	IAI	2019	8	32	>64	16	>4	0.5	64	>64	1	2
ARC7020	2045326	A. baumannii	Guatemala	17860	RTI	2019	8	32	>64	>16	>4	0.5	64	>64	0.5	1
ARC7015	2045327	A. baumannii	Guatemala	17860	UTI	2019	32	>64	32	16	0.5	0.5	64	>64	0.25	0.5
ARC7014	2045328	A. baumannii	Guatemala	17860	IAI	2019	32	64	>64	>16	>4	1	64	>64	16	1
ARC7018	2045454	A. baumannii	Guatemala	17860	IAI	2019	16	>64	32	8	0.5	0.5	>64	>64	0.25	1
ARC7024	2059448	A. baumannii	Turkey	17551	RTI	2019	8	64	>64	>16	>4	1	64	>64	2	2
ARC7026	2104494	A. baumannii	Guatemala	17860	BSI	2019	8	32	64	>16	0.5	0.5	>64	>64	2	1
ARC7011	2104553	A. baumannii	Germany	15716	RTI	2019	64	>64	>64	>16	>4	0.5	>64	>64	2	2
ARC7019	2114463	A. baumannii	Thailand	6665	RTI	2019	16	32	>64	>16	>4	0.5	>64	>64	1	16
ARC7023	2118812	A. nosocomialis	France	16483	BSI	2019	8	32	4	>16	0.25	1	64	>64	0.5	0.25
ARC7016	2148441	A. baumannii	Brazil	25578	BSI	2019	16	64	>64	>16	>4	0.5	>64	>64	0.5	0.5
ARC7017	2148446	A. baumannii	Brazil	25578	BSI	2019	16	64	64	>16	>4	≤0.25	>64	>64	0.25	0.5
ARC7082	2160640	A. baumannii	Belgium	6673	BSI	2020	64	>64	>64	>16	>4	≤0.25	>64	>64	16	1
ARC7083	2163687	A. baumannii	United States	4048	RTI	2020	8	64	>64	>16	>4	0.5	64	64	16	2
ARC7084	2189596	A. baumannii	Germany	18961	RTI	2020	>64	>64	>64	>16	>4	≤0.25	>64	>64	1	2
ARC7085	2205747	A. baumannii	Guatemala	17860	IAI	2020	32	>64	>64	>16	0.5	≤0.25	>64	>64	1	0.5
ARC7086	2207563	A. baumannii	Israel	23460	RTI	2020	16	32	>64	>16	>4	≤0.25	>64	32	2	2
ARC7087	2212062	A. pittii	Colombia	22917	BSI	2020	8	64	8	>16	≤0.12	≤0.25	64	>64	≤0.12	0.25
ARC7088	2215554	A. baumannii	Turkey	22289	BSI	2020	16	>64	>64	>16	>4	≤0.25	>64	>64	16	2
ARC7089	2240345	A. baumannii	Argentina	23819	BSI	2020	8	>64	2	>16	>4	≤0.25	64	64	2	1
ARC7090	2244410	A. baumannii	Poland	23581	RTI	2020	64	>64	>64	>16	>4	>8	>64	>64	4	2
ARC7091	2244564	A. baumannii	Australia	17579	RTI	2020	64	>64	16	>16	>4	≤0.25	>64	>64	≤0.12	0.5
ARC7092	2258772	A. baumannii	United States	2727	BSI	2020	>64	>64	>64	>16	>4	0.5	>64	>64	4	1
ARC7093	2258783	A. baumannii	United States	2727	RTI	2020	16	64	>64	>16	>4	≤0.25	>64	>64	8	2
ARC7094	2296423	A. baumannii	Turkey	15097	RTI	2020	16	>64	64	>16	>4	≤0.25	64	64	2	1
ARC7095	2320843	A. baumannii	Turkey	17551	BSI	2020	16	64	>64	16	>4	≤0.25	64	32	8	0.5
ARC7162	2411847	A. baumannii	United States	2727	BSI	2021	>64	>64	>64	>16	>4	0.25	>64	>64	2	1
ARC7161	2429252	A. baumannii	Ukraine	24265	RTI	2021	8	8	>64	>16	>4	0.5	>64	64	16	2
ARC7156	2455450	A. baumannii	Greece	20008	RTI	2021	8	>64	>64	>16	>4	8	>64	>64	>16	2
ARC7159	2456229	A. baumannii	Malaysia	27130	RTI	2021	64	>64	>64	>16	>4	0.25	>64	>64	4	1
ARC7160	2458626	A. baumannii	Thailand	18475	RTI	2021	32	64	>64	>16	>4	0.25	>64	>64	1	2
ARC7163	2477704	A. baumannii	United States	2727	BSI	2021	>64	>64	>64	>16	>4	0.25	>64	>64	2	1
ARC7158	2523738	A. baumannii	Italy	6475	BSI	2021	>64	>64	>64	>16	>4	0.25	>64	>64	2	1
Isolates from 2016-2017 were previously described in McLeod et al 2018

## Sheet: Supplemental Table S2
Summary of antibiotic susceptibility of 64 non-clonal ABC Isolates from 2016-2021 with SUL-DUR MIC > 4 µg/mL
	Min	Max	MIC50	MIC90	%NS
SUL-DUR	8	>64	16	>64	100
SUL	8	>64	>64	>64	100
AMK	2	>64	>64	>64	75
FEP	8	>16	>16	>16	98
CIP	≤0.12	>4	>4	>4	89
CST	≤0.25	>8	0.5	1	NA*
IPM	16	>64	>64	>64	100
MEM	32	>64	>64	>64	100
MIN	≤0.12	>16	2	16	27
TIG	0.13	16	1	2	NA*
% NS, % non-susceptibility using 2023 CLSI breakpoints plus FDA approved breakpoint of 4 µg/mL for SUL-DUR.
NA, not applicable
*CLSI does not recognize susceptibility breakpoints for colistin or tigecycline for Acinetobacter spp.

## Sheet: Supplemental Table S3
Genotypes of 64 non-clonal ABC Isolates from 2016-2021 with SUL-DUR MIC > 4 µg/mL
ARC ID	IHMA Isolate ID	Organism	Country	Year	SUL-DUR MIC (µg/mL)	MLSTa	Clonal Complexb	β-lactamase variants	PBP variants	Efflux/ outer membrane variants	Clonal Isolatesc	Other variants
ARC7162	2411847	A. baumannii	United States	2021	>64	STOX281 / STIP 2	CC2	ADC-30-like; OXA-23; OXA-66; NDM-1	None Detected	AdeJ [G288S]	Yes: 2477704
ARC7161	2429252	A. baumannii	Ukraine	2021	8	STOX369 / STIP2	CC2	ADC-30; OXA-23+; OXA-66+	PBP1a [IS element after K687]; PBP3 [K235N]	AdeA [L164*]	None Detected
ARC7160	2458626	A. baumannii	Thailand	2021	32	STOX355 / STIP16	CC16	ADC-169; OXA-58; OXA-402; VEB-1; NDM-1	PBP1b [D46N, V599L]	No adeC; AdeT [L8F]	None Detected	SpoT [Y86N]
ARC7159	2456229	A. baumannii	Malaysia	2021	64	STOX684 / STIP2	CC2	ADC-73; TEM-1; OXA-23; OXA-66; NDM-1	PBP3 [A515V]	None Detected	None Detected
ARC7158	2523738	A. baumannii	Italy	2021	>64	STOX1632 / STIP600	CC2	ADC-73; TEM-1; OXA-23; OXA-66; NDM-1	PBP3 [A515V]	adeF :: tn; adeN :: tn	None Detected
ARC7156	2455450	A. baumannii	Greece	2021	8	STOX436 / STIP2	CC2	ADC-73-like; TEM-1; OXA-23; OXA-66;	PBP3 [A515V]	None Detected	None Detected
ARC7095	2320843	A. baumannii	Turkey	2020	16	STOX425 / STIP2	CC2	ADC-30; OXA-23; OXA-66	PBP3 [T526S]	AdeC [L328I]; AdeN [E38*];	None Detected
ARC7094	2296423	A. baumannii	Turkey	2020	16	STOX425 / STIP2	CC2	ADC-30; OXA-23; OXA-66	PBP3 [T526S]	No adeABCRS; AdeN [E38*];	None Detected
ARC7093	2258783	A. baumannii	United States	2020	16	STOX473 / STIP2	CC2	ADC-30; OXA-24; OXA-66	None Detected	AdeJ [G288S]	None Detected
ARC7092	2258772	A. baumannii	United States	2020	>64	STOX281 / STIP2	CC2	ADC-30-like [R172L]; OXA-23; OXA-66; NDM-1	None Detected	AdeJ [G288S]	None Detected
ARC7091	2244564	A. baumannii	Australia	2020	64	STOX1089 / STIP85	CC85	ADC-176-like [E119V, V352I]; OXA-94; NDM-1	None Detected	No adeC; AdeI [Tn insert after Q406]; AdeS [C70Y];	None Detected
ARC7090	2244410	A. baumannii	Poland	2020	64	STOX1632 / STIP600	CC2	ADC-73; TEM-1; OXA-23; OXA-66; NDM-1	PBP3 [A515V]	AdeA [S382T]; adeF :: tn; adeN :: tn	None Detected
ARC7089	2240345	A. baumannii	Argentina	2020	8	STOX208 / STIP2	CC2	ADC-25; OXA-23; OXA-66	PBP3 [T526S]	AdeH [Q79R]	None Detected	BfmS [P396Q];
ARC7088	2215554	A. baumannii	Turkey	2020	16	STOX425 / STIP2	CC2	ADC-30; OXA-23; OXA-66	PBP3 [T526S]	AdeC [L328I]; AdeN [E38*];	None Detected
ARC7087	2212062	A. pittii	Colombia	2020	8	STOX1818 / STIP20	--	ADC-43; OXA-23; OXA-820; VIM-4	None Detected	No adeC; adeT :: tn	None Detected	No GalE detected
ARC7086	2207563	A. baumannii	Israel	2020	16	STOX106 / STIP3	CC3	ADC-6-like [G247S, N341T]; OXA-23; OXA-71	PBP1a :: tn; PBP3 [G523V]	AdeL [K311fs]	None Detected	No GalE detected
ARC7085	2205747	A. baumannii	Guatemala	2020	32	STOX718 / STIP150	--	ADC-163; TEM-1; OXA-121; NDM-1	None Detected	No adeC; AdeS [G318C]	None Detected
ARC7084	2189596	A. baumannii	Germany	2020	>64	STOX1701 / STIP570	CC2	ADC-73; OXA-23; OXA-66; NDM-1	PBP3 [A515V]	AdeA [R239C]; AdeK [V376I]	None Detected
ARC7083	2163687	A. baumannii	United States	2020	8	STOX208 / STIP2	CC2	ADC-73; OXA-23; OXA-66	PBP3 [N392T A515V]	AdeR [Δ L127-D151]	None Detected
ARC7082	2160640	A. baumannii	Belgium	2020	64	STOX195 / STIP2	CC2	ADC-73; OXA-23; OXA-66; NDM-1	PBP3 [A515V]	AdeJ [I593N]; adeS :: tn; adeN :: tn	None Detected
ARC7026	2104494	A. baumannii	Guatemala	2019	8	STOX1325 / STIP374	CC11	ADC-26; TEM-1; OXA-259; NDM-1	None Detected	no adeC; AdeB [K168T]	None Detected
ARC7025	2002121	A. baumannii	Spain	2019	8	STOX218 / STIP2	CC2	OXA-23; OXA-66	PBP3 [K235N];	AdeJ [G288S]; adeN :: tn	None Detected	BfmS [I241V];
ARC7024	2059448	A. baumannii	Turkey	2019	8	STOX208 / STIP604;	CC2	ADC-73; TEM-1; OXA-23; OXA-66	PBP3 [A515V]	None Detected	None Detected
ARC7023	2118812	A. nosocomialis	France	2019	8	-- / STIP1269	--	ADC-131-like; CARB-2; OXA-58; NDM-1	PBP2 [E103Q];	AdeB [P120fs]; AdeF [E194V]	None Detected	GltX [T445I];
ARC7022	2045319	A. baumannii	Guatemala	2019	8	STOX758 / STIP156	CC79	ADC-214 [T341S]; OXA-24; OXA-65	PBP3 [T526S]	AdeC [Q93*]; AdeL [K186fs];	None Detected
ARC7021	1966347	A. baumannii	Guatemala	2019	8	STOX1590 / STIP1	CC1	ADC-11 [E368K]; ADC-91 [S341T]; CTX-M-15; OXA-24; OXA-69	PBP3 [N377I, T526S]; PBP6b [D328fs];	None Detected	Yes: 2045326
ARC7019	2114463	A. baumannii	Thailand	2019	16	STOX355 / STIP16	CC16	ADC-169; OXA-58; OXA-402; NDM-1	None Detected	No adeC; AdeT [L8F]	None Detected
ARC7016	2148441	A. baumannii	Brazil	2019	16	STOX236 / STIP15	CC15	ADC-181; TEM-1; CTX-M-15; OXA-10; OXA-23; OXA-51; NDM-1	PBP3 [A583V]	No adeC	Yes: 2148446	SpoT [E267K]; GltX [W410C];
ARC7015	2045327	A. baumannii	Guatemala	2019	32	STOX1736 / STIP734	CC1	ADC-169-like; OXA-24; OXA-69	PBP2 [A133T]; PBP3 [N377Y, T526S]; PBP6b [A183V]	AdeT [Q63P]	Yes: 2045454	No GalE detected
ARC7014	2045328	A. baumannii	Guatemala	2019	32	--/ STIP250	CC188	ADC-39; ADC-216 [K231N]; TEM-1; CARB-16; OXA-24; OXA-407; NDM-1	None Detected	No adeC; AdeN [M81fs];	None Detected
ARC7013	1962831	A. baumannii	Argentina	2019	32	STOX229 / STIP25	CC25	ADC-26; OXA-23; OXA-66; NDM-1	None Detected	No adeC	None Detected
ARC7011	2104553	A. baumannii	Germany	2019	64	STOX1701 / STIP570	CC2	ADC-73; TEM-1; OXA-23; OXA-66; NDM-1	PBP3 [A515V]	AdeK [V376I]	None Detected
ARC7010	2043398	A. baumannii	United States	2019	>64	STOX281 / STIP2	CC2	ADC-30 [R172L]; OXA-23; OXA-66; NDM-1	None Detected	AdeJ [G288S];	Yes: 2043611
ARC7008	2009813	A. baumannii	Thailand	2019	>64	STOX349 / STIP2	CC2	ADC-73; TEM-1; OXA-23; OXA-66; NDM-1	PBP3 [A515V]	None Detected	Yes: 2010001
ARC6955	1825425	A. baumannii	United States	2018	8	STOX348 / STIP2	CC2	ADC-30; OXA-66 [K42*]; OXA-72	PBP3 [N377Y, T526S]	None Detected	None Detected
ARC6954	1838192	A. baumannii	Guatemala	2018	16	STOX1736 / STIP734	CC1	ADC-99-like; OXA-24; OXA-69 [Tn insertion after Y215]	PBP2 [A133T]; PBP3 [T526S]; PBP6b [A183V]	AdeT [Q63P]	None Detected	No GalE detected
ARC6953	1909827	A. baumannii	Turkey	2018	16	STOX425 / STIP2	CC2	ADC-30; OXA-23; OXA-66	PBP3 [T526S]	AdeC [L328I]; AdeN [E38*];	None Detected
ARC6952	1899008	A. pittii	Romania	2018	16	STOX1729 / STIP207	--	ADC-43-like; OXA-533-like; TEM-1; NDM-1	None Detected	no adeC; AdeH [L155*]; AdeN [K98*];	None Detected	No GalE detected
ARC6951	1776233	A. pittii	Philippines	2018	32	STOX1037 / STIP64	--	ADC-18; OXA-500; PER-1; NDM-1	None Detected	no adeC	None Detected	No GalE detected; GltX [L24I];
ARC6950	1820064	A. baumannii	Israel	2018	32	STOX585 / STIP10	CC10	ADC-76; OXA-58; OXA-68; NDM-1	None Detected	17kbp del: includes adeABCRS; AdeN [Q103*]; AdeT [R104W];	None Detected
ARC6949	1898982	A. pittii	Romania	2018	32	STOX1729 / STIP207	--	ADC-43-like; OXA-533-like; TEM-1; NDM-1	None Detected	no adeC; AdeH [L155*]; adeN :: tn	None Detected	No GalE detected
ARC6937	1562926	A. baumannii	Spain	2017	64	STOX1489 / STIP25	CC25	ADC-5 [G239S, N341T]; OXA-23; OXA-64	PBP3 [T526S]; PBP6b [T188S]	No adeC; AdeJ [A290S]; adeS::Tn	Yes: 1562935 and 1557073
ARC6824	1625487	A. baumannii	Argentina	2017	8	STOX208 / STIP2	CC2	ADC-25; OXA-23; OXA-66	PBP3 [T526S]	None Detected	None Detected	BfmS [P396Q];
ARC6823	1620872	A. baumannii	Greece	2017	8	STOX195 / STIP2	CC2	ADC-73; OXA-23; OXA-66	PBP1A [W343*]; PBP3 [A515V]	adeA::Tn	None Detected	GltX [E497K];
ARC6821	1699517	A. baumannii	Guatemala	2017	32	STOX1736 / STIP734	CC1	ADC-99-like; OXA-24; OXA-69	PBP2 [A133T]; PBP3 [N377Y, T526S]; PBP6b [A183V]	AdeT [Q63P]	Yes: 1699523, 1699528, 1699530, 1699543, 1637626	No GalE detected; CarO [W179fs]
ARC6820	1647876	A. baumannii	Argentina	2017	8	STOX208 / STIP2	CC2	ADC-25; OXA-23; OXA-66	PBP3 [T526S]	None Detected	None Detected	BfmS [P396Q];
ARC6819	1683267	A. baumannii	Thailand	2017	64	STOX349 / STIP2	CC2	ADC-73; TEM-1; OXA-23; OXA-66; NDM-1	None Detected	None Detected	None Detected
ARC6818	1683261	A. baumannii	Thailand	2017	64	STOX355 / STIP1480	CC16	ADC-169; CARB-2; OXA-402; NDM-1	None Detected	No adeC; AdeT [L8F]	None Detected	RpoC [R408L];
ARC6815	1699513	A. baumannii	Guatemala	2017	>64	STOX514 / STIP103	--	ADC-97-like; TEM-1; OXA-70; NDM-1	PBP3 [N377Y, T526S]	AdeB [K265R]; No adeC; AdeT [L8F];	None Detected
ARC6814	1699512	A. baumannii	Guatemala	2017	64	--/ STIP108	--	ADC-152 [S341T]; TEM-1; OXA-132; NDM-1	PBP1a [H256Y, K610N]; PBP3 [V146I]	No adeC; AdeH [A262fs]; adeN :: tn	Yes: 1699521
ARC6810	1699548	A. baumannii	Guatemala	2017	8	STOX1590 / STIP1	CC1	ADC-53 [A236V]; TEM-1; CTX-M-15; OXA-24; OXA-69	PBP3 [T526S]	AdeC [P29L]	None Detected
ARC6808	1557168	A. baumannii	Spain	2017	8	STOX218 / STIP2	CC2	OXA-23; OXA-66	PBP1A [W465*]; PBP3 [K235N]	adeN :: tn	None Detected	BfmS [I241V];
ARC6805	1558650	A. baumannii	United States	2017	8	STOX1701 / STIP2	CC2	ADC-25; OXA-23; OXA-66	PBP3 [F548I]	None Detected	None Detected
ARC6803	1589408	A. baumannii	Belgium	2017	64	STOX1089 / STIP85	CC85	ADC-80 [V119E]; ADC-176; OXA-94; NDM-1	None Detected	No adeC	None Detected
ARC6801	1662094	A. baumannii	Thailand	2017	32	STOX355 / STIP16	CC16	ADC-169; OXA-58; OXA-402; VEB-1; NDM-1	None Detected	No adeC; AdeT [L8F];	None Detected
ARC6800	1557526	A. baumannii	Turkey	2017	8	STOX448 / STIP2	CC2	ADC-30; TEM-1; OXA-23; OXA-66	PBP3 [F548I]	AdeA [Q202L]; AdeB [L167V]; AdeN [Q127*]	None Detected
ARC6653	1308777	A. baumannii	Vietnam	2016	16	STOX208 / STIP2	CC2	ADC-82 ; OXA-23; OXA-66	PBP3 [T526S]	adeN :: tn	None Detected
ARC6652	1465642	A. baumannii	Belgium	2016	64	STOX1089 / STIP85	CC85	ADC-176; OXA-94; NDM-1; subclass B3 MBL	None Detected	No adeC	None Detected
ARC6650	1457337	A. baumannii	Argentina	2016	16	STOX208 / STIP2	CC2	ADC-25; OXA-23; OXA-66	PBP3 [T526S]	None Detected	None Detected	BfmS [P396Q];
ARC6648	1407634	A. baumannii	Spain	2016	8	STOX106 / STIP3	CC3	ADC-7-like; OXA-24; OXA-71	PBP3 [T337I, G523V]	AdeB [K168I, V466G]; AdeI [E30K]; AdeN [T166fs];	None Detected	No GalE detected; BfmR [K233fs]
ARC6647	1386786	A. baumannii	Argentina	2016	32	STOX229 / STIP25	CC25	ADC-26; OXA-64; PER-7; NDM-1	None Detected	No adeC	None Detected
ARC6646	1484127	A. baumannii	United States	2016	8	STOX208 / STIP2	CC2	ADC-30; OXA-23; OXA-66	PBP3 [T526S]	adeN :: tn	None Detected
ARC6645	1435703	A. baumannii	France	2016	32	STOX234 / STIP164	--	CARB-2; OXA-58; OXA-91; NDM-1	PBP2 [E110Q];	No adeC	None Detected
ARC6644	1420327	A. baumannii	Mexico	2016	32	STOX208 / STIP2	CC2	ADC-30; TEM-1; OXA-83	PBP3 [A515V]	AdeJ [G288S]; adeN :: tn ; adeR :: tn	None Detected	BfmS [F517L]
a. MLST scheme Oxford (STOX) and Institut Pasteur (STIP)
b. Clonal complex based on Institut Pasteur ST, defined by no more than a single locus variant from parent ST
c. Clonal isolates determined by genotype, with less than 5 SNPs and isolated from the same clinical site in the same year, 14 isolates in total were determined to be clonal, see column L
